# Supplementary material for: Experiential Avoidance and Psychoactive Substance Use: Systematic Review
Source: Eur J Investig Health Psychol Educ. 2026 Feb 11;16(2):22. doi: 10.3390/ejihpe16020022 (PMC12939156; doi:10.3390/ejihpe16020022)
Supplement: Supplementary file 1 [file ejihpe-16-00022-s001.zip]

Archive with 1 entries (1 files):
- ejihpe-4028355-supplementary.pdf
